# Supplementary material for: Low occurrence and clonal relatedness of multi-drug resistant Escherichia coli carrying transmissible colistin resistance mcr-1 genes in Ugandan poultry
Source: Front Vet Sci. 2025 Nov 17;12:1677640. doi: 10.3389/fvets.2025.1677640 (PMC12667025; doi:10.3389/fvets.2025.1677640)
Supplement: Supplementary file 1 [file Supplementary_file_1.zip]

Archive with 3 entries (2 files):
- Supplementary Tables/
- Supplementary Tables/Supplementary Tables 1-4.docx
- Supplementary Tables/Table 5.xlsx
